# Supplementary material for: Monitoring Appropriate Monoclonal Antibodies Prescribing via Administrative Data: An Application to Psoriasis
Source: Pharmaceuticals (Basel). 2022 Oct 8;15(10):1238. doi: 10.3390/ph15101238 (PMC9610535; doi:10.3390/ph15101238)
Supplement: Supplementary file 1 [file pharmaceuticals-15-01238-s001.zip]

Archive with 1 entries (1 files):
- pharmaceuticals-1921627-supplementary.pdf
